# Supplementary material for: Age-related differences and sexual dimorphism in canine sleep spindles
Source: Sci Rep. 2019 Jul 12;9:10092. doi: 10.1038/s41598-019-46434-y (PMC6626048; doi:10.1038/s41598-019-46434-y)
Supplement: Supplementary file 2 — Dataset 1 [file 41598_2019_46434_MOESM2_ESM.zip]

Archive with 18 entries (16 files):
- scripts_and_data_spindles2/EEG_data_2018/
- scripts_and_data_spindles2/EEG_data_2018/Aging_data_13_16Hz.sav
- scripts_and_data_spindles2/EEG_data_2018/Aging_data_9_13Hz.sav
- scripts_and_data_spindles2/EEG_data_2018/Aging_data_9_16Hz.sav
- scripts_and_data_spindles2/EEG_data_2018/breed_cohorts.sav
- scripts_and_data_spindles2/EEG_data_2018/Cz_data_13_16Hz.sav
- scripts_and_data_spindles2/EEG_data_2018/Cz_data_9_13Hz.sav
- scripts_and_data_spindles2/EEG_data_2018/Cz_data_9_16Hz.sav
- scripts_and_data_spindles2/EEG_data_2018/Cz_freqs.mat
- scripts_and_data_spindles2/EEG_data_2018/Fz_freqs.mat
- scripts_and_data_spindles2/EEG_scripts_2018/
- scripts_and_data_spindles2/EEG_scripts_2018/big_histo_Cz.m
- scripts_and_data_spindles2/EEG_scripts_2018/big_histo_Fz.m
- scripts_and_data_spindles2/EEG_scripts_2018/for_histo_2018.m
- scripts_and_data_spindles2/EEG_scripts_2018/sleepL.m
- scripts_and_data_spindles2/EEG_scripts_2018/spindle_hound_2018.m
- scripts_and_data_spindles2/EEG_scripts_2018/spindle_hound_2018_fast.m
- scripts_and_data_spindles2/EEG_scripts_2018/spindle_hound_2018_slow.m
