# Supplementary material for: Age-related differences and sexual dimorphism in canine sleep spindles
Source: Sci Rep. 2019 Jul 12;9:10092. doi: 10.1038/s41598-019-46434-y (PMC6626048; doi:10.1038/s41598-019-46434-y)
Supplement: Supplementary file 2 — Dataset 1 [file 41598_2019_46434_MOESM2_ESM.zip › scripts_and_data_spindles2/EEG_scripts_2018/big_histo_Cz.m]

dogs = {'Cz_Afonya','Cz_Ali','Cz_Alma','Cz_Angelo','Cz_Apollo','Cz_Bajszi','Cz_Bambi','Cz_Barbason','Cz_Barney','Cz_Bibi','Cz_Bijou','Cz_Bingo','Cz_Bizsu3','Cz_BodzaK','Cz_Bogyo2','Cz_BogyoB','Cz_Borisz','Cz_Boti','Cz_Bran','Cz_Brutus','Cz_Bucka','Cz_Csingi','Cz_Csoki','Cz_Demi','Cz_Dexter','Cz_Döme','Cz_Domino','Cz_Elza','Cz_Floyd','Cz_Frakk','Cz_FulesSenior','Cz_Fülöp','Cz_GonzoH','Cz_Hella','Cz_Joker','Cz_Joya','Cz_Kormi','Cz_Kuszi','Cz_Káldor','Cz_Lana','Cz_Leia','Cz_Lisa2','Cz_Liza','Cz_Lizi','Cz_Lotti','Cz_Lupita','Cz_Maci','Cz_Maci_control','Cz_Metro','Cz_Mini','Cz_Mira','Cz_Molly','Cz_Nara','Cz_Nero','Cz_Nike','Cz_Nina2','Cz_Nina','Cz_Noczy','Cz_Oliver','Cz_Pamacs','Cz_Pan','Cz_PankaBJ','Cz_Peter','Cz_Pinky','Cz_Pipiter','Cz_Queeny','Cz_Roni','Cz_Rozi1','Cz_Rozi2','Cz_Szamoca','Cz_Tappancs','Cz_Tapsi','Cz_Tasli','Cz_Titi','Cz_Tony','Cz_Twister','Cz_Vackor','Cz_Velvet','Cz_Vito','Cz_Xantine','Cz_Zajec','Cz_Zara','Cz_Zebulon','Cz_Zsomi'};
freqs = [];

for i = 1:length(dogs)
    load(dogs{i});
    for_histo_2018;
    freqs = [freqs;dog_frequencies'];
    clear dog_frequencies FzCz SR hypnogram selector range 
    clear ampest selector2 range2 valuesOFtimes lolimit uplimit 
    clear c r e estimatesamp estimatesfreq coord1 frequencymap forcrd k k1 
    clear k2 mfs mfv pci2 pci_amp Nyquist samp sampleTimes sleepeeg result 
    clear timepoints maxfreq szelet szeletmap crd crd1 crd2 coord coord2
end

save Cz_freqs freqs
