# Supplementary material for: Age-related differences and sexual dimorphism in canine sleep spindles
Source: Sci Rep. 2019 Jul 12;9:10092. doi: 10.1038/s41598-019-46434-y (PMC6626048; doi:10.1038/s41598-019-46434-y)
Supplement: Supplementary file 2 — Dataset 1 [file 41598_2019_46434_MOESM2_ESM.zip › scripts_and_data_spindles2/EEG_scripts_2018/big_histo_Fz.m]

dogs = {'baseline_Afonya','baseline_Akira','baseline_Ali','baseline_Alma','baseline_Anda','baseline_Angelo','baseline_Apacs','baseline_Apollo','baseline_Ardbeg','baseline_Bajszi','control_Bambi','baseline_Barack','baseline_Barbason','baseline_Barka','baseline_Barney','baseline_Benedek','baseline_Bibi','baseline_Bijou','baseline_Bingo','baseline_Bizsu3','baseline_Blacky','baseline_Bodor','baseline_BodzaK','baseline_Bogyo','baseline_Bogyo2','baseline_Boni','baseline_Borisz','baseline_Boroka','baseline_Boti','baseline_Bran','baseline_Brutus','control_Bucka','baseline_Carlos','baseline_Charlie','baseline_Csele','baseline_Csenge','baseline_Csepke','baseline_Csingi','baseline_Csipisz','komplex1_Csoki','baseline_Csoki','baseline_Dasa','baseline_Demi','baseline_Dexter','baseline_Dio','baseline_Döme','baseline_Domino','Dorisz_baseline','baseline_Eben','baseline_Elza','baseline_Fanni','baseline_Floyd','baseline_Frakk','baseline_Fruti','Füles_baseline','baseline_FulesSenior','baseline_Fülöp','Glenn_baseline','baseline_Gonzo','baseline_GonzoHusky','Grog_baseline','baseline_Guru','baseline_Hablaty','baseline_Hella','baseline_Herceg','baseline_Hermi','baseline_Index','baseline_Joker','baseline_Joya','baseline_Kaldor','baseline_Kamilla','baseline_Kapri','baseline_Kara','Kendra_baseline','Kenny_baseline','baseline_Kope','baseline_Kormi','baseline_Kuszi','baseline_Lana','baseline_Leia','baseline_LisaSzN','baseline_LizaB','baseline_Lizi','baseline_Lollipop','baseline_Lotti','baseline_Luna','baseline_Lupita','baseline_Maci','control_Maci','baseline_Mano','baseline_Max','Maya_baseline','baseline_Metro','baseline_Mini','baseline_Mira','baseline_Molly','baseline_Monty','baseline_Musuu','baseline_Nara','Nati_baseline','baseline_Nero','baseline_Nia','baseline_Nico','baseline_Nike','baseline_Nina2','baseline_Nina','baseline_Noczy','baseline_Odo','baseline_Oliver','baseline_Oszkar','baseline_Pacsa','baseline_Pamacs','baseline_Pan','baseline_PankaBJ','baseline_PankaGA','baseline_Peter','baseline_Pinky','baseline_Pipiter','baseline_Queeny','baseline_Roni','baseline_Rozi','baseline_Rozi2','Rumli_baseline','Smafu_baseline','baseline_Spin','baseline_Szafi','baseline_Szamoca','baseline_Tappancs','retest_Tapsi','baseline_Tasli','baseline_Teo','baseline_Titi','Todor_baseline','baseline_Tony','baseline_Tuti','baseline_Twister','baseline_Vackor','baseline_Velvet','baseline_Vito','Wicca_baseline','baseline_Xantine','baseline_Zajec','baseline_Zara','baseline_Zazi','baseline_Zebulon','baseline_Zsomi'};
freqs = [];

for i = 1:length(dogs)
    load(dogs{i});
    for_histo_2018;
    freqs = [freqs;dog_frequencies'];
    clear dog_frequencies FzCz SR hypnogram selector range 
    clear ampest selector2 range2 valuesOFtimes lolimit uplimit 
    clear c r e estimatesamp estimatesfreq coord1 frequencymap forcrd k k1 
    clear k2 mfs mfv pci2 pci_amp Nyquist samp sampleTimes sleepeeg result 
    clear timepoints maxfreq szelet szeletmap crd crd1 crd2 coord coord2
end

save Fz_freqs freqs
