# Supplementary material for: Age-related differences and sexual dimorphism in canine sleep spindles
Source: Sci Rep. 2019 Jul 12;9:10092. doi: 10.1038/s41598-019-46434-y (PMC6626048; doi:10.1038/s41598-019-46434-y)
Supplement: Supplementary file 2 — Dataset 1 [file 41598_2019_46434_MOESM2_ESM.zip › scripts_and_data_spindles2/EEG_scripts_2018/sleepL.m]

%Written to search for spindles in Dog EEG, special thanks to R�bert
%B�dizs, Gilles van Luijtelaar, Kaue Costa, and Antoine Nonclercq.

awakeeeg = FzCz(hypnogram == 1); %define which part of the recording is awake eeg, using the corresponding hypnogram label '1' (awake)
sleepeeg = FzCz(hypnogram == 4); %do the same with the non-REM part of the signal
deeg = FzCz(hypnogram == 3); %do the same with the non-REM part of the signal
remeeg = FzCz(hypnogram == 2); %define REM

SWSminutes = (length(sleepeeg)/SR)/60

REMminutes = (length(remeeg)/SR)/60

awaketime = (length(awakeeeg)/SR)/60

drowsytime = (length(deeg)/SR)/60


  
  
